# Supplementary material for: Cortical Hierarchies Perform Bayesian Causal Inference in Multisensory Perception
Source: PLoS Biol. 2015 Feb 24;13(2):e1002073. doi: 10.1371/journal.pbio.1002073 (PMC4339735; doi:10.1371/journal.pbio.1002073)
Supplement: S1 Data — The data is stored in MATLAB structures. (ZIP) [file pbio.1002073.s001.zip]

Archive with 3 entries (3 files):
- Data S1 Figure 2.mat
- Data S1 Figure 3D.mat
- pbio.1002073.pdf
